# Supplementary material for: Length of urban residence and obesity among within-country rural-to-urban Andean migrants
Source: Public Health Nutr. 2015 Sep 14;19(7):1270–8. doi: 10.1017/S1368980015002578 (PMC4825096; doi:10.1017/S1368980015002578)
Supplement: Supplementary file 1 [file S1368980015002578sup.zip › S1368980015002578sup002.xlsx]

## Sheet: Sheet1
Supplemental Table 1: Regression Model C including age, age at first migration and length of urban residence.
	Model C*
	Adjusted PR*	95% IC	P value
Length of urban residence (Scaled up to 10-year units)	1•02	0•93–1•13	0•65
Length of urban residence (categories)
< 20 years	1	Reference	–
20 to 29 years	1•09	0•89–1•33	0•39
30 to 39 years	1•18	0•94–1•47	0•15
≥ 40 years	1•06	0•81–1•39	0•68
*Model C: exposure = Length of urban residence (10-year unit), outcome = obesity, confounders evaluated = Sex, Age, Age at first migration, Deprivation index, Education level, Smoking, Physical Activity, Alcohol consumption
